# Supplementary material for: Versatile Tool for Droplet Generation in Standard Reaction Tubes by Centrifugal Step Emulsification
Source: Molecules. 2020 Apr 21;25(8):1914. doi: 10.3390/molecules25081914 (PMC7221521; doi:10.3390/molecules25081914)
Supplement: Supplementary file 1 [file molecules-25-01914-s001.zip]

Archive with 2 entries (2 files):
- ESI 1 Stroboscopic video Schulz et al.avi
- ESI 2 Additional informations Schulz et al.docx
